# Supplementary material for: Chloroplast-Localized Protein, OsAL7, with Two Elongation Factor Thermostable Domains Is Essential for Normal Chloroplast Development and Seedling Longevity in Oryza sativa
Source: Plants (Basel). 2025 May 27;14(11):1634. doi: 10.3390/plants14111634 (PMC12156993; doi:10.3390/plants14111634)
Supplement: Supplementary file 1 [file plants-14-01634-s001.zip]

Archive with 1 entries (1 files):
- plants-3560538-supplementary.pdf
